# Supplementary material for: Dibenzazepine promotes cochlear supporting cell proliferation and hair cell regeneration in neonatal mice
Source: Cell Prolif. 2020 Jul 17;53(9):e12872. doi: 10.1111/cpr.12872 (PMC7507434; doi:10.1111/cpr.12872)
Supplement: Supplementary file 4 — Table S1 [file CPR-53-e12872-s004.xlsx]

## Sheet: DBZ_vs_Control
ENSG

## Sheet: DBZ_vs_DAPT
ENSG

## Sheet: DAPT_vs_Control
ENSG
